# Supplementary material for: Cooperation between distinct viral variants promotes growth of H3N2 influenza in cell culture
Source: eLife. 2016 Mar 15;5:e13974. doi: 10.7554/eLife.13974 (PMC4805539; doi:10.7554/eLife.13974)
Supplement: Figure 1—source data 1. — DOI: http://dx.doi.org/10.7554/eLife.13974.005 [file elife-13974-fig1-data1.zip]

Archive with 1 entries (1 files):
- Figure_1source_data_1.7z
