# Supplementary material for: Cooperation between distinct viral variants promotes growth of H3N2 influenza in cell culture
Source: eLife. 2016 Mar 15;5:e13974. doi: 10.7554/eLife.13974 (PMC4805539; doi:10.7554/eLife.13974)
Supplement: Figure 3—source data 1. — The code and all the FASTQ files are also available at http://dx.doi.org/10.5061/dryad.s3rs0. DOI: http://dx.doi.org/10.7554/eLife.13974.010 [file elife-13974-fig3-data1.zip]

Archive with 1 entries (1 files):
- Figure_3source_data_1.7z
